# Supplementary material for: Discovery of the male of a rare aulacid wasp, Pristaulacus emarginaticeps Turner, 1922 (Hymenoptera: Aulacidae) from Vietnam and Laos
Source: Biodivers Data J. 2018 May 17;(6):e26198. doi: 10.3897/BDJ.6.e26198 (PMC5968079; doi:10.3897/BDJ.6.e26198)
Supplement: XML Treatment for Pristaulacus emarginaticeps [file BDJ.6.e26198-treatment1.xml]

<!DOCTYPE tp:taxon-treatment
  PUBLIC "-//TaxonX//DTD Taxonomic Treatment Publishing DTD v0 20100105//EN" "tax-treatment-NSO.dtd">
<tp:taxon-treatment xmlns:tp="http://www.plazi.org/taxpub"><tp:treatment-meta><mixed-citation publication-type="journal"><person-group><name><surname>Kuroda</surname><given-names>Keita</given-names></name></person-group><article-title>Discovery of the male of a rare aulacid wasp, <italic><tp:taxon-name><tp:taxon-name-part taxon-name-part-type="genus" reg="Pristaulacus">Pristaulacus</tp:taxon-name-part> <tp:taxon-name-part taxon-name-part-type="species" reg="emarginaticeps">emarginaticeps</tp:taxon-name-part></tp:taxon-name></italic> Turner, 1922 (<tp:taxon-name><tp:taxon-name-part taxon-name-part-type="order">Hymenoptera</tp:taxon-name-part></tp:taxon-name>: <tp:taxon-name><tp:taxon-name-part taxon-name-part-type="family">Aulacidae</tp:taxon-name-part></tp:taxon-name>) from Vietnam and Laos</article-title><source>Biodivers Data J</source><day>17</day><month>5</month><year>2018</year><volume>2018</volume><issue>6</issue><pub-id pub-id-type="doi">10.3897/BDJ.6.e26198</pub-id></mixed-citation></tp:treatment-meta><tp:nomenclature><tp:taxon-name><tp:taxon-name-part taxon-name-part-type="genus">Pristaulacus</tp:taxon-name-part> <tp:taxon-name-part taxon-name-part-type="species">emarginaticeps</tp:taxon-name-part></tp:taxon-name><tp:taxon-authority>Turner, 1922</tp:taxon-authority><tp:nomenclature-citation-list><tp:nomenclature-citation><tp:taxon-name><tp:taxon-name-part taxon-name-part-type="genus" reg="Pristaulacus">Pristaulacus</tp:taxon-name-part> <tp:taxon-name-part taxon-name-part-type="species" reg="emarginaticeps">emarginaticeps</tp:taxon-name-part></tp:taxon-name><comment> Turner, 1922: 270.</comment></tp:nomenclature-citation></tp:nomenclature-citation-list></tp:nomenclature><tp:treatment-sec sec-type="materials"><title>Materials</title><list list-type="alpha-lower" list-content="occurrences"><list-item><p><bold>Type status:</bold> <named-content xmlns:xlink="http://www.w3.org/1999/xlink" content-type="dwc:typeStatus" xlink:type="simple">Other material</named-content>. <bold>Occurrence:</bold> recordedBy: <named-content xmlns:xlink="http://www.w3.org/1999/xlink" content-type="dwc:recordedBy" xlink:type="simple">native collector</named-content>; individualCount: <named-content xmlns:xlink="http://www.w3.org/1999/xlink" content-type="dwc:individualCount" xlink:type="simple">2</named-content>; sex: <named-content xmlns:xlink="http://www.w3.org/1999/xlink" content-type="dwc:sex" xlink:type="simple">2 males</named-content>; lifeStage: <named-content xmlns:xlink="http://www.w3.org/1999/xlink" content-type="dwc:lifeStage" xlink:type="simple">adult</named-content>; <bold>Taxon:</bold> scientificName: <named-content xmlns:xlink="http://www.w3.org/1999/xlink" content-type="dwc:scientificName" xlink:type="simple"><italic><tp:taxon-name><tp:taxon-name-part taxon-name-part-type="genus" reg="Pristaulacus">Pristaulacus</tp:taxon-name-part> <tp:taxon-name-part taxon-name-part-type="species" reg="emarginaticeps">emarginaticeps</tp:taxon-name-part></tp:taxon-name></italic></named-content>; order: <named-content xmlns:xlink="http://www.w3.org/1999/xlink" content-type="dwc:order" xlink:type="simple"><tp:taxon-name><tp:taxon-name-part taxon-name-part-type="order">Hymenoptera</tp:taxon-name-part></tp:taxon-name></named-content>; family: <named-content xmlns:xlink="http://www.w3.org/1999/xlink" content-type="dwc:family" xlink:type="simple"><tp:taxon-name><tp:taxon-name-part taxon-name-part-type="family">Aulacidae</tp:taxon-name-part></tp:taxon-name></named-content>; <bold>Location:</bold> country: <named-content xmlns:xlink="http://www.w3.org/1999/xlink" content-type="dwc:country" xlink:type="simple">Vietnam</named-content>; countryCode: <named-content xmlns:xlink="http://www.w3.org/1999/xlink" content-type="dwc:countryCode" xlink:type="simple">VN</named-content>; stateProvince: <named-content xmlns:xlink="http://www.w3.org/1999/xlink" content-type="dwc:stateProvince" xlink:type="simple">Hà Tĩnh Province</named-content>; <bold>Identification:</bold> identifiedBy: <named-content xmlns:xlink="http://www.w3.org/1999/xlink" content-type="dwc:identifiedBy" xlink:type="simple">Keita Kuroda</named-content>; dateIdentified: <named-content xmlns:xlink="http://www.w3.org/1999/xlink" content-type="dwc:dateIdentified" xlink:type="simple">2018</named-content>; <bold>Event:</bold> eventDate: <named-content xmlns:xlink="http://www.w3.org/1999/xlink" content-type="dwc:eventDate" xlink:type="simple">May 2017</named-content>; <bold>Record Level:</bold> language: <named-content xmlns:xlink="http://www.w3.org/1999/xlink" content-type="dwc:language" xlink:type="simple">English</named-content>; institutionCode: <named-content xmlns:xlink="http://www.w3.org/1999/xlink" content-type="dwc:institutionCode" xlink:type="simple">EUMJ</named-content>; basisOfRecord: <named-content xmlns:xlink="http://www.w3.org/1999/xlink" content-type="dwc:basisOfRecord" xlink:type="simple">PreservedSpecimen</named-content></p></list-item><list-item><p><bold>Type status:</bold> <named-content xmlns:xlink="http://www.w3.org/1999/xlink" content-type="dwc:typeStatus" xlink:type="simple">Other material</named-content>. <bold>Occurrence:</bold> recordedBy: <named-content xmlns:xlink="http://www.w3.org/1999/xlink" content-type="dwc:recordedBy" xlink:type="simple">J. Yamasako</named-content>; individualCount: <named-content xmlns:xlink="http://www.w3.org/1999/xlink" content-type="dwc:individualCount" xlink:type="simple">1</named-content>; sex: <named-content xmlns:xlink="http://www.w3.org/1999/xlink" content-type="dwc:sex" xlink:type="simple">1 female</named-content>; lifeStage: <named-content xmlns:xlink="http://www.w3.org/1999/xlink" content-type="dwc:lifeStage" xlink:type="simple">adult</named-content>; <bold>Taxon:</bold> scientificName: <named-content xmlns:xlink="http://www.w3.org/1999/xlink" content-type="dwc:scientificName" xlink:type="simple"><italic><tp:taxon-name><tp:taxon-name-part taxon-name-part-type="genus" reg="Pristaulacus">Pristaulacus</tp:taxon-name-part> <tp:taxon-name-part taxon-name-part-type="species" reg="emarginaticeps">emarginaticeps</tp:taxon-name-part></tp:taxon-name></italic></named-content>; order: <named-content xmlns:xlink="http://www.w3.org/1999/xlink" content-type="dwc:order" xlink:type="simple"><tp:taxon-name><tp:taxon-name-part taxon-name-part-type="order">Hymenoptera</tp:taxon-name-part></tp:taxon-name></named-content>; family: <named-content xmlns:xlink="http://www.w3.org/1999/xlink" content-type="dwc:family" xlink:type="simple"><tp:taxon-name><tp:taxon-name-part taxon-name-part-type="family">Aulacidae</tp:taxon-name-part></tp:taxon-name></named-content>; <bold>Location:</bold> country: <named-content xmlns:xlink="http://www.w3.org/1999/xlink" content-type="dwc:country" xlink:type="simple">Laos</named-content>; countryCode: <named-content xmlns:xlink="http://www.w3.org/1999/xlink" content-type="dwc:countryCode" xlink:type="simple">LAO</named-content>; stateProvince: <named-content xmlns:xlink="http://www.w3.org/1999/xlink" content-type="dwc:stateProvince" xlink:type="simple">Houaphanh Province</named-content>; locality: <named-content xmlns:xlink="http://www.w3.org/1999/xlink" content-type="dwc:locality" xlink:type="simple">Mt. Phou Pan, Ban Saleui, near Xam Neua</named-content>; <bold>Identification:</bold> identifiedBy: <named-content xmlns:xlink="http://www.w3.org/1999/xlink" content-type="dwc:identifiedBy" xlink:type="simple">Keita Kuroda</named-content>; dateIdentified: <named-content xmlns:xlink="http://www.w3.org/1999/xlink" content-type="dwc:dateIdentified" xlink:type="simple">2018</named-content>; <bold>Event:</bold> eventDate: <named-content xmlns:xlink="http://www.w3.org/1999/xlink" content-type="dwc:eventDate" xlink:type="simple">5 May 2003</named-content>; <bold>Record Level:</bold> language: <named-content xmlns:xlink="http://www.w3.org/1999/xlink" content-type="dwc:language" xlink:type="simple">English</named-content>; institutionCode: <named-content xmlns:xlink="http://www.w3.org/1999/xlink" content-type="dwc:institutionCode" xlink:type="simple">EUMJ</named-content>; basisOfRecord: <named-content xmlns:xlink="http://www.w3.org/1999/xlink" content-type="dwc:basisOfRecord" xlink:type="simple">PreservedSpecimen</named-content></p></list-item></list></tp:treatment-sec><tp:treatment-sec sec-type="Description"><title>Description</title><p>Description of male (Fig. <xref ref-type="fig" rid="F4283533">1</xref>a). Colour black; scape entirely reddish-brown; segments 1 and 2 of maxillary palpi brown; apical and basal 1/4 of fore femur brown; fore tibia and tarsus brown; apical and basal tips of mid femur brown; mid tibia and tarsus brown to black; apical and basal tips of hind femur brown; hind tibia brown to black; spurs brown; wings hyaline and tinged with brown, stigma black and vein black to brown; apical half of fore wing strongly infuscate, area along veins <italic>M</italic>+<italic>Cu</italic>, 1<italic>cu-a</italic> and basal half of <italic>A</italic> infuscate; setae brown to light brown except setae on mandible and clypeus light reddish-brown, setae on maxillo-labial palpus and paraocular area pale yellow.</p><p>Head (Fig. <xref ref-type="fig" rid="F4242611">2</xref>a-c) smooth and shiny, 0.6–0.7 times as long as wide; malar space 0.3 times as long as eye height; median portion of occipital margin strongly grooved; lower 2/3 of occiput with long setae with punctures; occipital carina distinct and complete; vertex, temple and frons sparsely punctate with setae; POL/OOL = 1.2–1.3; antennal socket situated at lower level of eye; face punctuate with long setae; paraocular area with long setae and punctures; clypeus punctate and with dense setae; mandible smooth, basal 2/3 densely punctate with evenly distributed strong setae (Fig. <xref ref-type="fig" rid="F4285882">7</xref>a); antenna (Fig. <xref ref-type="fig" rid="F4283533">1</xref>b) with 11 flagellomeres, finely punctate with setae and 5.0 times as long as head length; scape 1.6–1.9 times as long as wide; pedicel 2.0–2.2 times as long as wide; 1st flagellomere 2.2–2.6 times as long as wide, 0.7 times as long as 2nd.</p><p>Mesosoma (Fig. <xref ref-type="fig" rid="F4242615">3</xref>a-b) shiny, punctate with fine setae; pronotum reticulate rugose to foveolate, with diagonally transverse canaliculate groove and with 2 tooth-like processes on antero-ventral margin (red arrows in Fig. <xref ref-type="fig" rid="F4242615">3</xref>b), one antero-ventral other ventral; mesoscutum reticulate rugose with a pair of lobes on anterior margin projecting strongly forward, the front profile of mesoscutum prominent and slightly pointed in lateral view (blue arrow in Fig. <xref ref-type="fig" rid="F4242615">3</xref>b); notauli canaliculate, deep and wide, meeting at median portion of mesoscutum; mesoscutellum reticulate rugose; axillula reticulate rugose to canaliculate; mesopleuron reticulate rugose; metanotum reticulate rugose; metapleuron reticulate rugose; propodeum reticulate rugose except anterior marginal groove longitudinally canaliculate.</p><p>Legs: Coxae setose; fore coxa smooth; mid and hind coxae trans-striate on dorsal side; tibiae and tarsi with dense setae and punctures; hind basitarsus 9.2–11.0 times as long as wide; tarsal claws with 6 tooth-like processes.</p><p>Wings (Fig. <xref ref-type="fig" rid="F4242619">4</xref>): Fore wing 2.8–3.0 times as long as wide, apex rounded; hind wing weakly tapering toward rounded apex, 3.6–3.9 times as long as wide and with 4 distal hamuli.</p><p>Metasoma pyriform in lateral view, shiny and covered with sparse setae and punctate; petiole 2.9–3.2 times as long as wide.</p><p>Genitalia: Apical margin of subgenital plate emarginate medially (Fig. <xref ref-type="fig" rid="F4242627">5</xref>d); paramere subtriangular (Fig. <xref ref-type="fig" rid="F4242627">5</xref>a-b); cuspis finger-like shape, moderately curved and its apex punctate (Fig. <xref ref-type="fig" rid="F4242627">5</xref>b); digitus triangular (Fig. <xref ref-type="fig" rid="F4242627">5</xref>b); penis valve slightly curved ventrally (Fig. <xref ref-type="fig" rid="F4242627">5</xref>c); basal apodeme of aedeagus weakly curved dorsally.</p><p>Measurements. Body length 18.5–20.0 mm. Length of fore wing 13.6–14.1 mm.</p><sec sec-type="Measurement of female from Laos"><title>Measurement of female from Laos</title><p>Body length 16.3 mm. Length of fore wing 13.6 mm. Ovipositor 13.2 mm. Head 0.8 times as long as wide; malar space 0.3 times as long as eye height; POL/OOL = 1.4; antenna 3.6 times as long as head length; scape 1.6 times as long as wide; pedicel 2.2 times as long as wide; 1st flagellomere 2.5 times as long as wide, 1.5 times as long as 2nd; hind basitarsus 7.9 times as long as wide; fore wing 3.0 times as long as wide, apex rounded; hind wing 3.9 times as long as wide; Petiole could not be measured because it was deformed; ovipositor 1.0 times as long as fore wing.</p></sec></tp:treatment-sec><tp:treatment-sec sec-type="Diagnosis"><title>Diagnosis</title><p>Male and female. Pronotum with 2 tooth-like marginal processes laterally, one anteroventral other ventral (Fig. <xref ref-type="fig" rid="F4242615">3</xref>b); mesoscutum with a pair of strongly projecting forward lobes on anterior margin (Fig. <xref ref-type="fig" rid="F4242615">3</xref>a), the front profile of mesoscutum prominent and slightly pointed in lateral view (Fig. <xref ref-type="fig" rid="F4242615">3</xref>b); notauli canaliculate, deep and wide (Fig. <xref ref-type="fig" rid="F4242615">3</xref>a); tarsal claws with 6 tooth-like processes.</p></tp:treatment-sec><tp:treatment-sec sec-type="Distribution"><title>Distribution</title><p>Laos (1 female from Houaphanh Province), Vietnam (holotype female from Hòa Bình Province, 2 males from Hà Tĩnh Province).</p></tp:treatment-sec><tp:treatment-sec sec-type="Biology"><title>Biology</title><p>Examined specimens were collected in May and the holotype was collected in August.</p></tp:treatment-sec><tp:treatment-sec><!--Section generated to contain objects referenced in tp:taxon-treatment.--><fig id="F4283533" position="float" orientation="portrait"><object-id xmlns:xlink="http://www.w3.org/1999/xlink" xlink:type="simple">10.3897/BDJ.6.e26198.figure1</object-id><label>Figure 1.</label><caption><p><italic><tp:taxon-name><tp:taxon-name-part taxon-name-part-type="genus" reg="Pristaulacus">Pristaulacus</tp:taxon-name-part> <tp:taxon-name-part taxon-name-part-type="species" reg="emarginaticeps">emarginaticeps</tp:taxon-name-part></tp:taxon-name></italic> male. Scale bars 4.0 mm. <bold>a</bold>: lateral habitus; <bold>b</bold>: antennae.</p></caption><graphic xmlns:xlink="http://www.w3.org/1999/xlink" xlink:href="bdj-06-e26198-g001.png" position="float" id="oo_202330.png" orientation="portrait" xlink:type="simple"/></fig><fig id="F4242611" position="float" orientation="portrait"><object-id xmlns:xlink="http://www.w3.org/1999/xlink" xlink:type="simple">10.3897/BDJ.6.e26198.figure2</object-id><label>Figure 2.</label><caption><p><italic><tp:taxon-name><tp:taxon-name-part taxon-name-part-type="genus" reg="Pristaulacus">Pristaulacus</tp:taxon-name-part> <tp:taxon-name-part taxon-name-part-type="species" reg="emarginaticeps">emarginaticeps</tp:taxon-name-part></tp:taxon-name></italic> male. Scale bars 0.5 mm. <bold>a</bold>: head, frontal view; <bold>b</bold>: head, lateral view; <bold>c</bold>: head, dorsal view.</p></caption><graphic xmlns:xlink="http://www.w3.org/1999/xlink" xlink:href="bdj-06-e26198-g002.png" position="float" id="oo_190414.png" orientation="portrait" xlink:type="simple"/></fig><fig id="F4285882" position="float" orientation="portrait"><object-id xmlns:xlink="http://www.w3.org/1999/xlink" xlink:type="simple">10.3897/BDJ.6.e26198.figure7</object-id><label>Figure 7.</label><caption><p><italic><tp:taxon-name><tp:taxon-name-part taxon-name-part-type="genus" reg="Pristaulacus">Pristaulacus</tp:taxon-name-part></tp:taxon-name></italic> spp. outer faces of mandibles (Figs. 7c-d from Konishi and Kikuchi (2016) on page 26). Scale bars 0.3 mm. <bold>a</bold>: <italic><tp:taxon-name><tp:taxon-name-part taxon-name-part-type="genus" reg="Pristaulacus">P.</tp:taxon-name-part> <tp:taxon-name-part taxon-name-part-type="species" reg="emarginaticeps">emarginaticeps</tp:taxon-name-part></tp:taxon-name></italic> male; <bold>b</bold>: <italic><tp:taxon-name><tp:taxon-name-part taxon-name-part-type="genus" reg="Pristaulacus">P.</tp:taxon-name-part> <tp:taxon-name-part taxon-name-part-type="species" reg="emarginaticeps">emarginaticeps</tp:taxon-name-part></tp:taxon-name></italic> female; <bold>c</bold>: <italic><tp:taxon-name><tp:taxon-name-part taxon-name-part-type="genus" reg="Pristaulacus">P.</tp:taxon-name-part> <tp:taxon-name-part taxon-name-part-type="species" reg="comptipennis">comptipennis</tp:taxon-name-part></tp:taxon-name></italic> female; <bold>d</bold>: <italic><tp:taxon-name><tp:taxon-name-part taxon-name-part-type="genus" reg="Pristaulacus">P.</tp:taxon-name-part> <tp:taxon-name-part taxon-name-part-type="species" reg="insularis">insularis</tp:taxon-name-part></tp:taxon-name></italic> female.</p></caption><graphic xmlns:xlink="http://www.w3.org/1999/xlink" xlink:href="bdj-06-e26198-g007.png" position="float" id="oo_199492.png" orientation="portrait" xlink:type="simple"/></fig><fig id="F4242615" position="float" orientation="portrait"><object-id xmlns:xlink="http://www.w3.org/1999/xlink" xlink:type="simple">10.3897/BDJ.6.e26198.figure3</object-id><label>Figure 3.</label><caption><p><italic><tp:taxon-name><tp:taxon-name-part taxon-name-part-type="genus" reg="Pristaulacus">Pristaulacus</tp:taxon-name-part> <tp:taxon-name-part taxon-name-part-type="species" reg="emarginaticeps">emarginaticeps</tp:taxon-name-part></tp:taxon-name></italic> male. Scale bars 1.0 mm. <bold>a</bold>: mesosoma, dorsal view; <bold>b</bold>: mesosoma, lateral view. (Blue arrow shows the mesoscutal prominence and red arrows show tooth-like processes.)</p></caption><graphic xmlns:xlink="http://www.w3.org/1999/xlink" xlink:href="bdj-06-e26198-g003.png" position="float" id="oo_202332.png" orientation="portrait" xlink:type="simple"/></fig><fig id="F4242619" position="float" orientation="portrait"><object-id xmlns:xlink="http://www.w3.org/1999/xlink" xlink:type="simple">10.3897/BDJ.6.e26198.figure4</object-id><label>Figure 4.</label><caption><p><italic><tp:taxon-name><tp:taxon-name-part taxon-name-part-type="genus" reg="Pristaulacus">Pristaulacus</tp:taxon-name-part> <tp:taxon-name-part taxon-name-part-type="species" reg="emarginaticeps">emarginaticeps</tp:taxon-name-part></tp:taxon-name></italic> male wings. Scale bar 2.0 mm.</p></caption><graphic xmlns:xlink="http://www.w3.org/1999/xlink" xlink:href="bdj-06-e26198-g004.png" position="float" id="oo_192114.png" orientation="portrait" xlink:type="simple"/></fig><fig id="F4242627" position="float" orientation="portrait"><object-id xmlns:xlink="http://www.w3.org/1999/xlink" xlink:type="simple">10.3897/BDJ.6.e26198.figure5</object-id><label>Figure 5.</label><caption><p><italic><tp:taxon-name><tp:taxon-name-part taxon-name-part-type="genus" reg="Pristaulacus">Pristaulacus</tp:taxon-name-part> <tp:taxon-name-part taxon-name-part-type="species" reg="emarginaticeps">emarginaticeps</tp:taxon-name-part></tp:taxon-name></italic> male genitalia. Scale bars 0.5 mm. <bold>a</bold>: lateral view of left paramere, setae omitted; <bold>b</bold>: mesal view of right paramere; <bold>c</bold>: aedeagus, lateral view; <bold>d</bold>: subgenital plate. (Terminologies of genitalia are shown in black letters, respectively.)</p></caption><graphic xmlns:xlink="http://www.w3.org/1999/xlink" xlink:href="bdj-06-e26198-g005.png" position="float" id="oo_202333.png" orientation="portrait" xlink:type="simple"/></fig></tp:treatment-sec></tp:taxon-treatment>
